# Supplementary material for: Professionalism in Practice: A Novel Approach to Integrating Small Doses of Case-Based Professionalism Education Into Monthly Grand Rounds
Source: J Med Educ Curric Dev. 2026 May 7;13:23821205261449384. doi: 10.1177/23821205261449384 (PMC13167374; doi:10.1177/23821205261449384)
Supplement: Supplemental Material - Professionalism in Practice: A Novel Approach to Integrating Small Doses of Case-Based Professionalism Education Into Monthly Grand Rounds [file sj-zip-1-mde-10.1177_23821205261449384.zip]

Archive with 6 entries (6 files):
- A. Professionalism in Practice Vignettes.pdf
- B. PiP Framework.pdf
- C. Tips for PiP Facilitators.pdf
- D. Sample recording.mp4
- E. PiP Evaluation.pdf
- F. GREET Reporting Guideline List.pdf
